# Supplementary material for: The Qualification of Outcome after Cervical Spine Surgery by Patients Compared to the Neck Disability Index
Source: PLoS One. 2016 Aug 23;11(8):e0161593. doi: 10.1371/journal.pone.0161593 (PMC4995029; doi:10.1371/journal.pone.0161593)
Supplement: S2 File — (XLSX) [file pone.0161593.s002.xlsx]

## Sheet: Blad1
gender	patients' rating	rating in English	NDI 1	NDI 2	NDI 3	NDI 4	NDI 5	NDI 6	NDI 7	NDI 8	NDI 9	NDI 10	NDI TOTAAL	NDI%%
M	matig	moderate	2	1	1	1	1	1	1	1	2	2	13	26
M	slecht	bad	4	1	3	3	3	3	2	4	3	3	29	58
M	goed	good	0	0	0	0	0	0	0	0	0	0	0	0
M	zeer goed	very good	1	1	4	1	1	1	2	1	2	2	16	32
V	goed	good	1	0	1	0	0	0	0	0	0	0	2	4
V	excellent	excellent	0	0	0	1	1	0	0	0	1	0	3	6
M	matig	moderate	2	1	4	2	2	2	5	3	3	3	27	54
M	zeer goed	very good	0	0	0	0	0	0	0	1	1	0	2	4
V			0	0	0	0	2	0	1	0	1	0	4	8
V			1	0	0	2	1	2	1	1	0	2	10	20
M			1	0	0	1	2	0	0	1	1	1	7	14
V	zeer goed	very good	0	0	0	0	0	0	0	0	0	0	0	0
V			1	0	0	1	0	1	0	2	0	1	6	12
M	goed	good	0	0	0	0	0	0	0	0	0	0	0	0
V	excellent	excellent	1	0	0	1	2	0	0	1	1	1	7	14
M	matig	moderate	1	0	1	1	0	0	0	1	0	0	4	8
M			0	0	1	1	1	0	0	1	1	1	6	12
V	matig	moderate	1	0	0	1	1	1	0	1	1	1	7	14
V	matig	moderate	2	0	1	2	0	0	1	1	0	2	9	18
V	slecht	bad	0	0	0	1	0	1	2	3	1	2	10	20
M	excellent	excellent	0	0	0	0	0	0	0	0	0	0	0	0
M	excellent	excellent	0	0	0	0	0	0	0	0	0	0	0	0
M	matig	moderate	2	3	4	1	3	1	5	1	2	5	27	54
M	goed	good	0	0	0	0	0	0	0	0	0	0	0	0
V	zeer goed	very good	0	0	0	0	0	0	0	0	0	0	0	0
M			0	0	0	0	0	0	0	0	0	0	0	0
V	excellent	excellent	0	0	0	0	0	0	0	0	0	0	0	0
M			Deceased 20-10-2014										0	0
V	matig	moderate	1	0	1	3	2	2	5	2	0	2	18	36
V	goed	good	0	0	4	3	3	1	3	2	1	2	19	38
M	zeer goed	very good	5	0	0	1	1	0	0	1	0	1	9	18
V	matig	moderate	5	2	3	4	5	3	4	2	3	3	34	68
V
V			2	1	1	3	1	1	2	3	0	2	16	32
M	goed	good	2	0	2	2	3	2	1	2	1	2	17	34
M	excellent	excellent	0	0	0	0	1	0	0	0	0	0	1	2
M	excellent	excellent	0	0	0	0	0	0	0	0	0	0	0	0
V	goed	good	2	0	3	1	1	2	4	3	3	1	20	40
V	goed	good	0	0	0	0	0	0	1	0	0	0	1	2
V	zeer goed	very good	0	0	0	0	0	0	0	0	0	0	0	0
M	zeer goed	very good	0	0	0	0	0	0	0	0	0	0	0	0
M			2	1	1	1	3	2	3	3	3	2	21	42
M	zeer goed	very good	1	0	0	0	1	0	0	0	0	0	2	4
V	goed	good	0	0	0	1	1	1	0	0	0	0	3	6
V			0	0	1	3	2	0	1	1	2	1	11	22
V	zeer goed	very good	0	0	0	0	3	1	0	0	0	0	4	8
V	excellent	excellent	0	0	0	0	0	0	0	0	0	0	0	0
V	matig	moderate	2	0	1	3	3	0	1	5	2	1	18	36
V			2	0	3	2	2	0	1	2	1	2	15	30
V	zeer goed	very good	0	0	0	1	2	0	0	0	1	0	4	8
M	goed	good	0	0	1	5	1	0	1	0	1	0	9	18
V	goed	good	1	0	1	1	1	0	0	1	1	1	7	14
M			0	0	0	0	0	0	0	0	0	0	0	0
M	matig	moderate	1	0	1	0	0	0	1	1	0	2	6	12
M			0	0	0	0	0	0	0	0	0	0	0	0
M			2	0	3	0	4	1	0	0	0	1	11	22
M	zeer goed	very good	0	0	0	1	1	0	0	0	0	0	2	4
M			0	0	0	0	0	0	0	0	0	0	0	0
V	zeer goed	very good	1	0	0	1	1	0	0	2	0	1	6	12
V			0	0	0	0	0	0	0	0	0	0	0	0
M			0	0	0	1	0	0	0	0	0	0	1	2
M			2	1	1	3	3	2	2	3	3	2	22	44
V	zeer goed	very good	0	0	0	0	0	0	0	0	0	0	0	0
V	matig	moderate	1	1	2	1	1	0	1	1	1	1	10	20
V	goed	good	1	0	3	1	2	0	1	1	0	0	9	18
V	goed	good	1	0	0	1	4	3	0	1	3	1	14	28
M	matig	moderate	1	0	4	3	5	2	3	2	2	3	25	50
M	zeer goed	very good	0	0	0	0	0	0	0	1	0	0	1	2
M	slecht	bad	1	0	3	2	2	2	2	2	1	1	16	32
V	zeer goed	very good	0	0	0	0	0	0	0	0	1	0	1	2
M			0	0	0	0	0	0	0	0	0	0	0	0
V	zeer goed	very good	0	0	0	0	0	0	0	0	0	0	0	0
V	goed	good	0	0	0	0	1	1	0	0	2	0	4	8
V			0	0	0	0	0	0	0	0	0	0	0	0
M	goed	good	0	0	0	0	0	0	0	0	0	0	0	0
V	slecht	bad	2	0	2	3	2	0	1	2	2	2	16	32
M	matig	moderate	1	0	0	1	1	0	0	1	1	0	5	10
M	zeer goed	very good	1	0	0	0	0	0	0	0	1	0	2	4
M			0	0	0	0	0	0	0	0	0	0	0	0
V	zeer goed	very good	0	0	0	0	0	0	0	0	0	0	0	0
V	matig	moderate	2	1	3	3	2	2	2	2	2	2	21	42
V	zeer goed	very good	0	0	0	0	2	2	1	0	0	0	5	10
M			0	0	0	0	0	0	0	0	0	0	0	0
V	matig	moderate	1	1	2	3	3	3	1	2	3	2	21	42
V			2	1	0	0	1	1	2	1	3	1	12	24
M	matig	moderate	3	1	2	3	2	2	1	2	3	3	22	44
M	goed	good	1	0	1	3	0	2	2	2	0	1	12	24
M	goed	good	1	0	0	1	1	0	0	0	1	1	5	10
V			3	1	3	3	5	2	4	0	2	4	27	54
V	goed	good	0	0	4	0	1	0	0	0	2	0	7	14
V	goed	good	0	0	0	1	2	2	1	1	2	1	10	20
V	goed	good	0	0	0	0	1	0	0	0	0	0	1	2
M			0	0	0	0	0	0	0	0	0	0	0	0
M	goed	good	1	0	0	1	2	0	1	0	1	1	7	14
M	zeer goed	very good	0	0	0	0	0	0	0	0	0	0	0	0
V	matig	moderate	3	0	3	3	4	2	2	2	3	2	24	48
M	zeer goed	very good	0	0	0	0	0	0	0	0	0	0	0	0
V	matig	moderate	2	1	3	2	3	1	3	3	3	2	23	46
M	excellent	excellent	0	0	0	0	0	0	0	0	0	0	0	0
V			4	1	3	2	5	2	2	3	1	2	25	50
M			0	0	0	0	0	0	0	0	0	0	0	0
V	zeer goed	very good	0	0	0	0	0	0	0	0	0	0	0	0
V			0	0	0	1	1	0	0	0	1	0	3	6
M	zeer goed	very good	0	0	0	0	2	0	0	0	0	0	2	4
M	zeer goed	very good	0	0	0	0	0	0	0	0	0	0	0	0
V	zeer goed	very good	0	0	1	0	0	1	0	0	1	0	3	6
V	zeer goed	very good	0	0	0	0	0	0	0	0	0	0	0	0
V	slecht	bad	2	1	3	4	4	3	2	2	0	2	23	46
V	matig	moderate	2	0	0	3	2	1	1	3	2	2	16	32
M	matig	moderate	0	0	0	0	0	0	0	0	1	0	1	2
V	goed	good	1	0	1	0	2	0	0	0	2	1	7	14
M	zeer goed	very good	0	0	0	1	1	1	0	0	0	0	3	6
M	goed	good	2	3	4	3	2	1	5	2	2	5	29	58
V	goed	good	1	0	3	2	1	1	2	1	1	2	14	28
V			0	2	0	3	0	0	0	0	0	3	8	16
V			0	0	0	0	0	0	0	0	0	0	0	0
V	zeer goed	very good	1	0	0	1	1	1	1	1	0	1	7	14
V			2	0	0	2	1	1	0	2	1	0	9	18
M	zeer goed	very good	0	0	0	0	0	0	0	0	0	0	0	0
M	goed	good	0	0	0	0	1	0	0	0	0	0	1	2
M			2	0	1	0	2	0	0	1	0	2	8	16
V			3	1	3	3	3	2	3	2	2	3	25	50
M			0	0	0	0	0	0	0	0	0	0	0	0
V	goed	good	2	0	1	0	4	0	1	0	2	1	11	22
M			0	0	0	0	0	0	0	0	0	0	0	0
V	zeer goed	very good	0	0	0	0	2	0	0	0	0	0	2	4
V			0	0	0	1	1	0	0	1	0	0	3	6
M	matig	moderate	0	0	0	1	0	0	0	1	0	0	2	4
M	goed	good	0	0	0	0	0	0	0	0	0	0	0	0
M	zeer goed	very good	0	0	0	0	0	0	0	0	0	0	0	0
M	excellent	excellent	0	0	0	0	0	0	0	0	0	0	0	0
M	matig	moderate	1	1	1	3	1	0	0	2	2	2	13	26
M	goed	good	2	0	1	0	0	0	2	0	0	0	5	10
M	goed	good	0	0	0	0	0	0	0	0	0	0	0	0
M	matig	moderate	1	0	3	2	0	0	0	0	0	2	8	16
M			0	0	0	0	0	0	0	0	0	0	0	0
M			0	0	0	0	1	0	0	0	0	0	1	2
M	zeer goed	very good	0	0	0	1	1	0	0	0	0	0	2	4
V	goed	good	1	0	0	1	0	0	2	0	2	1	7	14
V	zeer goed	very good	0	0	0	0	0	0	0	0	0	1	1	2
V	goed	good	2	0	1	3	2	1	0	1	2	2	14	28
V			0	0	0	0	3	0	0	0	0	0	3	6
